# Supplementary material for: shinyDSP: a Shiny application for interactive analysis and visualization of NanoString GeoMx Whole Transcriptome Atlas data
Source: Bioinformatics. 2025 Jul 11;41(7):btaf401. doi: 10.1093/bioinformatics/btaf401 (PMC12311272; doi:10.1093/bioinformatics/btaf401)
Supplement: btaf401_Supplementary_Data [file btaf401_supplementary_data.zip › SupplementaryData.xlsx]

## Sheet: Sheet1
Features	NACHO	GUANIN	NanoTube R Shiny	shinyDSP
Language	R	Python	R	R
NanoString platform	nCounter	nCounter	nCounter	GeoMx DSP
Quality control	Yes	Yes	Yes	Yes
Normalization method	Housekeeping genes, positive control spike-ins	Scaling factor, RUVg	nSolver, RUVIII, RUVg, none	CPM, upperquartile, RUV4
Differential gene expression analysis	N/A	N/A	two-group (limma), GSEA	multiple groups (limma)
Visualization	Scatter, PCA	Scatter, PCA, RLE	Scatter, PCA, table, volcano, heatmap	Scatter, PCA, table, volcano, heatmap
